# Supplementary material for: Candida Susceptibility to Antifungals in Amniotic Fluid: A Preliminary Study
Source: Pathogens. 2025 Sep 25;14(10):972. doi: 10.3390/pathogens14100972 (PMC12567086; doi:10.3390/pathogens14100972)
Supplement: Supplementary file 1 [file pathogens-14-00972-s001.zip]

Archive with 1 entries (1 files):
- pathogens-3884041-supplementary.pdf
